# Supplementary material for: Genome-Wide and Transcriptome Analysis of Autophagy-Related ATG Gene Family and Their Response to Low-Nitrogen Stress in Sugar Beet
Source: Int J Mol Sci. 2024 Nov 6;25(22):11932. doi: 10.3390/ijms252211932 (PMC11594104; doi:10.3390/ijms252211932)
Supplement: Supplementary file 1 [file ijms-25-11932-s001.zip]

Archive with 5 entries (5 files):
- Figure.S1.jpg
- Table S1.pdf
- Table S2.pdf
- Table S3.pdf
- Table S4.pdf
